# Supplementary material for: Design, Synthesis, and Development of pyrazolo[1,5-a]pyrimidine Derivatives as a Novel Series of Selective PI3Kδ Inhibitors: Part I—Indole Derivatives
Source: Pharmaceuticals (Basel). 2022 Jul 30;15(8):949. doi: 10.3390/ph15080949 (PMC9412374; doi:10.3390/ph15080949)
Supplement: Supplementary file 1 [file pharmaceuticals-15-00949-s001.zip]

Archive with 1 entries (1 files):
- Supplementary data - Part_1 new.pdf
